# Supplementary material for: Zinc finger C3H1 domain-containing protein (ZFC3H1) evaluates the prognosis and treatment of prostate adenocarcinoma (PRAD): A study based on TCGA data
Source: Bioengineered. 2021 Sep 13;12(1):5504–15. doi: 10.1080/21655979.2021.1965442 (PMC8806443; doi:10.1080/21655979.2021.1965442)
Supplement: Supplemental Material [file KBIE_A_1965442_SM7075.zip]

Archive with 1 entries (1 files):
- suppl.pdf
